# Supplementary material for: Sustained Consumption of a Decaffeinated Green Coffee Nutraceutical Has Limited Effects on Phenolic Metabolism and Bioavailability in Overweight/Obese Subjects
Source: Nutrients. 2022 Jun 13;14(12):2445. doi: 10.3390/nu14122445 (PMC9230201; doi:10.3390/nu14122445)
Supplement: Supplementary file 1 [file nutrients-14-02445-s001.zip]

Archive with 1 entries (1 files):
- nutrients-1754691-supplementary.pdf
